# Supplementary material for: Effects of the Time of Hospice and Palliative Care Enrollment before Death on Morphine, Length of Stay, and Healthcare Expense in Patients with Cancer in Taiwan
Source: Healthcare (Basel). 2023 Oct 31;11(21):2867. doi: 10.3390/healthcare11212867 (PMC10648820; doi:10.3390/healthcare11212867)
Supplement: Supplementary file 1 [file healthcare-11-02867-s001.zip]

Archive with 1 entries (1 files):
- healthcare-2677813-supplementary.pdf
